# Supplementary material for: Social Stigma, Mental Health, Stress, and Health-Related Quality of Life in People with Long COVID
Source: Int J Environ Res Public Health. 2023 Feb 22;20(5):3927. doi: 10.3390/ijerph20053927 (PMC10001775; doi:10.3390/ijerph20053927)
Supplement: Supplementary file 1 [file ijerph-20-03927-s001.zip]

Archive with 1 entries (1 files):
- ijerph-2198399-supplementary.pdf
